# Supplementary material for: A Combined Experimental and Theoretical Study of ESR Hyperfine Coupling Constants for N,N,N’,N’-Tetrasubstituted p-Phenylenediamine Radical Cations
Source: Int J Mol Sci. 2023 Feb 8;24(4):3447. doi: 10.3390/ijms24043447 (PMC9967363; doi:10.3390/ijms24043447)
Supplement: Supplementary file 1 [file ijms-24-03447-s001.zip]

Archive with 1 entries (1 files):
- ijms-2173552-supplementary.pdf
